# Supplementary material for: Predicting cysteine reactivity changes upon phosphorylation using XGBoost
Source: FEBS Open Bio. 2023 Nov 20;14(1):51–62. doi: 10.1002/2211-5463.13737 (PMC10761938; doi:10.1002/2211-5463.13737)
Supplement: Supplementary file 1 — Data S1. The benchmark dataset. [file FEB4-14-51-s003.csv]

accession	position	sequence	type
Q9NYU2	1386	DGAPYGYTPFCDSRREMDGYR	Increased
Q7Z2W4	174	QQPPCSRLHICDHFTRGNCRF	Increased
P41250	180	IQEEQILEIDCTMLTPEPVLK	Increased
O00148	197	KNVKHFVLDECDKMLEQLDMR	Increased
O00148	223	IFRLTPHEKQCMMFSATLSKD	Increased
Q9NU22	43	KQVWTPQDRQCVLSTLAQLLL	Increased
Q96LD4	468	YPLSPTRFTHCEQVLGEGALD	Increased
Q9UG63	486	DLSPLEYMMKCYPEIKEKEEM	Increased
P49411	147	MITGTAPLDGCILVVAANDGP	Increased
P49411	222	ETPVIVGSALCALEGRDPELG	Increased
P49411	290	ERGILKKGDECELLGHSKNIR	Increased
Q9C035	95	LSPEGQKVDHCARHGEKLLLF	Increased
P36941	170	VGKGNNHCVPCKAGHFQNTSS	Increased
Q9Y223	303	HAGCMIGNSSCGVREVGAFGT	Increased
P78527	111	APYSVEIKNTCTSVYTKDRAA	Increased
P78527	1312	AMHDIIAAEKCFGTGAAGNRT	Increased
P0C7P0	71	VCGRSKKQPFCDGSHFFQRTG	Increased
P0C7P0	109	TCKATQRPPYCDGTHRSERVQ	Increased
O75165	1432	ATELAFHTVNCSALNAEELRR	Increased
Q14789	3090	QQHYGDLLNHCAVLEKQVQEL	Increased
Q14139	710	SSVFHRKRVFCNFQYAPQLAE	Increased
P09543	111	KRLDEDLAAYCRRRDIRILVL	Increased
P09543	158	VEPKTAWRLDCAQLKEKNQWQ	Increased
Q99640	170	SHEKVGQHPCCVRLEQAWEEG	Increased
P26367	52	ISRILQVSNGCVSKILGRYYE	Increased
Q9H6U6	417	KVQDICFSHDCRWVVVSTLRG	Increased
Q9NR12	403	EKMFGTKCHGCDFKIDAGDRF	Increased
O43187	493	RRRNTSLQEVCGSVAAVEERL	Increased
Q15070	153	AIAACTVFARCLIFPLIVTGQ	Increased
Q8IZT6	3146	NANKQVNSVICIQRWFRARLQ	Increased
Q9H0C8	367	SAADARYEAACNRLANKAVQR	Increased
P35250	88	PGTGKTTSILCLARALLGPAL	Increased
P35250	255	FINSENVFKVCDEPHPLLVKE	Increased
Q8NF37	314	VSVTDYTFEDCQLALAEGQLR	Increased
Q9NZV1	222	CNPAGCLRKVCQPGNLNILVS	Increased
Q9NZV1	498	RDHNGCRTCQCINTEELCSER	Increased
Q9NZV1	505	TCQCINTEELCSERKQGCTLN	Increased
Q9NZV1	548	KCRPIICDKYCPLGLLKNKHG	Increased
Q9Y2K1	126	IQDADCSSSKCSSSASSKQNS	Increased
P22830	196	IAFTQYPQYSCSTTGSSLNAI	Increased
P22830	395	VHSHIQSNELCSKQLTLSCPL	Increased
Q08J23	184	VRPHHKILDMCAAPGSKTTQL	Increased
P05556	301	GGIVLPNDGQCHLENNMYTMS	Increased
Q9BVP2	131	SGKQNSKKLYCQELKKVIEAS	Increased
Q9BVP2	251	WKLLGGFQETCSKAIRVGVIG	Increased
P06756	491	PSILNQDNKTCSLPGTALKVS	Increased
P21333	1260	EPAVDTSGVQCYGPGIEGQGV	Increased
Q8WYB5	801	EVDGNMSKIYCQNLCLLAKLF	Increased
Q9Y616	572	DPSSEAPGHSCRSRPVESSCS	Increased
P53801	81	VTSVLPPASLCKLSSARWGVC	Increased
Q9UJX2	489	QLTESEQAAQCYIKYIQDIYS	Increased
Q53EP0	428	EGKRNSGFRQCFFGSQKHCKL	Increased
P36507	211	LVNSRGEIKLCDFGVSGQLID	Increased
Q8NC56	253	EDNMKLLPVDCERKTDEFCQA	Increased
Q08AF3	875	PPAGAYNLLLCLASRAKRHLY	Increased
Q9BZG1	67	VVGDLSVGKTCLINRFCKDTF	Increased
O43663	80	SVCQKELNTLCSELHVEPFQE	Increased
O75874	269	MKSEGGFIWACKNYDGDVQSD	Increased
P46087	487	TNKDEKDILRCAHLQKELLLS	Increased
Q96N67	388	EKLKSQADQFCQRLGKYRMPF	Increased
P23368	274	RFLRKYREKYCTFNDDIQGTA	Increased
Q9H9G7	36	MGKPIKLLANCFQVEIPKIDV	Increased
O60293	1494	RVQLHIFTGRCQSALAILQNA	Increased
P27797	137	EYNIMFGPDICGPGTKKVHVI	Increased
P27144	22	GPPGSGKGTVCQRIAQNFGLQ	Increased
P40692	77	GIRKEDLDIVCERFTTSKLQS	Increased
O15269	100	SHKTVVNGKECINFASFNFLG	Increased
P49903	31	TRFTELKGTGCKVPQDVLQKL	Increased
P49454	1307	MNKLNELEKICEILQAEKYEL	Increased
Q92878	1302	NIDQCSEIVKCSVSSLGFNVH	Increased
O75150	986	YEARQRKCPKCNAAFGAHDFH	Increased
P23919	117	GAKENFSLDWCKQPDVGLPKP	Increased
P23919	163	NGAFQERALRCFHQLMKDTTL	Increased
Q16543	64	CRECKRKVAECQRKLKELEVA	Increased
P04732	33	ECKCTSCKKSCCSCCPVGCAK	Increased
P04732	44	CSCCPVGCAKCAQGCVCKGAS	Increased
Q9HBH0	121	IKWFPEVTHFCRGIPMVLIGC	Increased
Q9Y3S2	192	GQHSCLRCKACFCDDHTRSKV	Increased
P13682	401	ECKECGKAFSCFSHLIVHQRI	Increased
P68133	219	EIVRDIKEKLCYVALDFENEM	Increased
O95239	1224	LASNTSFFSGCSPIEEEAHXX	Decreased
P28290	766	VRLSPGKETRCSPPSFTYKYT	Decreased
Q5TGY3	1402	AGLQKAYSPTCSPTLGFKEEL	Decreased
Q5TGY3	1499	ADFLGRTEAACLSAPHLASPP	Decreased
Q6KC79	279	SFPLRSPQPVCSPAGSEGTPK	Decreased
Q6KC79	304	PLILQSQSLPCSSPRDVPPDI	Decreased
Q8IVH2	447	PARRRSSDKFCSPISSELAQN	Decreased
Q8IX90	290	YTNSPLVPTFCTPGLKIPSTK	Decreased
Q8N9M1	123	MCKAATESVPCSPSPLAGEIR	Decreased
Q9C0C2	232	QEGPVKSPAECREEHSKTPEE	Decreased
Q9C0C2	669	TQARTEAQDLCRASPEPPGPE	Decreased
Q9C0C2	716	ELKDTQSPSTCSEGLLGWSQK	Decreased
Q9C0C2	749	QPSSFSPSSWCQGASQDYGLG	Decreased
Q9C0C2	1296	GLRNMAPGAVCSPGESKELGV	Decreased
Q9NQW6	96	QPVESTSAKSCSPSPVSPQVQ	Decreased
Q9NUL3	491	GLKGSSPTPPCSPVQPSKQLE	Decreased
Q9UPQ0	669	PQHFTTTVTRCSPTVAFVEFP	Decreased
P22314	23	SGPDPKPGSNCSPAQSVLSEV	Decreased
P49585	346	WPFSGKTSPPCSPANLSRHKA	Decreased
Q2KHR3	235	QETTRQSSLSCSPIGDSTQVS	Decreased
Q7Z2W4	272	ASASASAERSCTPSPDQISHR	Decreased
Q9NVP2	178	PSLGCGLPLNCTPIKGLGLPG	Decreased
Q9NVP2	189	TPIKGLGLPGCIPGLLPENSM	Decreased
P42858	431	VELIAGGGSSCSPVLSRKQKG	Decreased
Q5JSZ5	852	APGGHTQNLRCSPLEPDFVPD	Decreased
Q5VT52	416	PTENISKASSCTPVPVTMTAT	Decreased
Q68DQ2	394	LTGSNHRKVPCSPDFQRVTTT	Decreased
Q8WXE1	238	NPSVVIKPEACSPQFGKTSFP	Decreased
Q9BYG3	237	TVDSQGPTPVCTPTFLERRKS	Decreased
O94915	888	SSSTSAGSVRCSPPETLASTP	Decreased
Q8WX93	703	PPPAFPELAACTPPASPEPMS	Decreased
Q8N122	713	GSLTPVRDSPCTPRLRSVSSY	Decreased
P35611	430	SFASDGDSGTCSPLRHSFQKQ	Decreased
P11137	786	GEESTQAEISCESPFLAKDFY	Decreased
P40818	575	KKSVEDRGKRCPTPEIQKKST	Decreased
P46013	1251	VAAGKTTKIPCDSPQSDPVDT	Decreased
P46013	1373	VAAGKTTKMPCESSPPESADT	Decreased
P46013	1981	MTDDKITEVSCKSPQPDPVKT	Decreased
P46821	1310	EVTQEVVEEHCASPEDKTLEV	Decreased
P46821	1814	TSAVKEKTATCHSSSSPPIDA	Decreased
P46821	2041	TTRTPDTSTYCYETAEKITRT	Decreased
P46821	2065	STYSYETSDLCYTAEKKSPSE	Decreased
P46821	2083	PSEARQDVDLCLVSSCEYKHP	Decreased
P49023	108	SNPQDSVGSPCSRVGEEEHVY	Decreased
P68543	51	FEEAQKVSSKCVSPAEQKKQV	Decreased
Q13615	915	GSTLSLTRSPCALPLAECKEG	Decreased
Q14432	407	PVTSLSENYTCSDSEESSEKD	Decreased
Q14432	526	LAKISPLSSPCSSPLQGTPAS	Decreased
Q32MZ4	14	PAAAQSREIDCLSPEAQKLAE	Decreased
Q3KQU3	373	RSASASPLTPCSVTRSVHRCA	Decreased
Q6ZMT1	96	RGLATPSPSPCPVPRPLAALK	Decreased
Q71RC2	599	KPSRASTASPCNNNINAATAV	Decreased
Q96GX5	455	RNFELVDSSPCKKIIQNKKTC	Decreased
Q9GZT9	127	PADPAAAASPCRAAAGGQGSA	Decreased
Q9Y2F5	531	KEAAPGKSELCSSPLGKRPLN	Decreased
Q9Y2F5	1063	STTPGGALPECFGTTDTTFSS	Decreased
Q9Y2F5	1717	ERVVPSPLQFCAATPKHALPV	Decreased
Q9Y2F5	1889	EVATTNEERSCSSPAVSAVSQ	Decreased
Q9Y5K6	540	LKPSELKKDTCYSPKPSVYLS	Decreased
A0A0G2JPX0	295	EKSSGDVPAPCPSPSAAPGVG	Decreased
P20810	241	AIDALSSDFTCGSPTAAGKKT	Decreased
Q13191	523	LIQKGIVRSPCGSPTGSPKSS	Decreased
Q13425	391	ATRLVHSGSGCRSPSLGSDLT	Decreased
Q76I76	777	QLKGDILPNPCHTPKKNSIHE	Decreased
Q8WWM7	58	PPGPPAAASPCLGPVAAAGSG	Decreased
Q96LT9	110	AKEQDRVHSPCPTSGSEKKKR	Decreased
B2RTY4	1612	TVFFERKGSPCQSSTVKELSK	Decreased
O94806	29	IPAVLPAASPCSSPKTGLSAR	Decreased
P40763	712	AAPYLKTKFICVTPTTCSNTI	Decreased
P49792	188	TKRLKDAVAHCHEAERNIALR	Decreased
P49792	2464	SRSSTPRESPCGKIAVAVLEE	Decreased
P78559	1086	PVNIDEGLTGCTIQLLPAQDK	Decreased
P78559	1174	ANQEPTPKSPCGLTEQYLHKD	Decreased
Q12873	1551	TPEASATNSPCTSKPATPAPS	Decreased
Q12888	513	DLGLSLTGDSCKLMLSTSEYS	Decreased
Q12888	621	VAEDVCIDLTCDSGSQAVPSP	Decreased
Q12888	772	KEPSPRVDVSCEPLEGVEKCS	Decreased
Q12888	1375	KGVSQTGTPVCEEDGDAGLGI	Decreased
Q12888	1703	AVGAGEFVSPCESGDNTGEPS	Decreased
Q15910	414	TSSSSEANSRCQTPIKMKPNI	Decreased
Q6IQ26	1077	TSQPEVDERPCRTPPLQQSPS	Decreased
Q86YS7	258	LSSPAAFLPACNSPSKEMKEI	Decreased
Q8IWY9	270	KQLQQSPTPTCPTPELGSPLP	Decreased
Q8N556	684	RTLENSPISSCDTSDTEGPVP	Decreased
Q8N556	713	KSQAAPGSSPCRGHVLRKAKE	Decreased
Q8TCN5	193	NIHTQSKAQQCVSPSSSLCRK	Decreased
Q8TDB6	219	KPLSQQERDSCISPSEPETKA	Decreased
Q969U6	277	LEAGDPATSPCRIFDLGSDNE	Decreased
Q99741	417	SQTILKPLSECKSPSEPLIPK	Decreased
Q9BXB5	33	RATSAGSSPSCSLAGRGVSSR	Decreased
Q9BXB5	203	PHGTPNSASPCSQRHLSVGAP	Decreased
Q9C0D5	209	VSKTAANKSPCETISSPSSTL	Decreased
Q9H6S0	1265	STDSSSYPSPCASPSPPSSGK	Decreased
Q9UFC0	249	PLSLSPSKRACASPSAQVEGS	Decreased
Q9UQ35	785	LRRSLSGSSPCPKQKSQTPPR	Decreased
Q9UQ35	872	EQSVTPQRRSCFESSPDPELK	Decreased
Q9UQ35	1016	GPSLSGSKSPCPQEKSKDSLV	Decreased
Q9UQ35	1480	PRTPSRGRSECDSSPEPKALP	Decreased
Q9UQ35	2116	PVALNSSRMSCFSRPSMSPTP	Decreased
Q9Y4R8	644	QPGSPSPNTPCLPEAAVSQPG	Decreased
Q9H2Y7	643	KTSRELSTSPCNPIVRQKESE	Decreased
Q8WV99	171	VPSPSQTMPSCTSPSRATTRS	Decreased
A0A0C4DFX4	246	LTSSKAGSSPCLGSSSAASSP	Decreased
Q9BX69	975	SQPKSSQTKSCQSQPSQTKPS	Decreased
Q9BX69	987	SQPSQTKPSPCKSTQPKPSQP	Decreased
Q9C0H5	368	QPNKQGPPSPCQQLVLTKQKC	Decreased
Q9H7N4	999	TPDSQTVDSSCKTPEVSFLPE	Decreased
O60333	1661	PEANSRASSPCPEFEQFQIVP	Decreased
Q86W92	35	ALEYSNGIFDCQSPTSPFMGS	Decreased
Q8TF30	179	LFPAEGGAADCESPREFRERA	Decreased
Q92576	1616	QDNQTSNSSPCRSNVGKGNID	Decreased
Q8N5B7	369	EDVTTCTKSPCDSSSSNGANR	Decreased
O00512	64	GSASQSQPSPCDSKSGGHTPK	Decreased
E9PCH4	1541	SSTEKGLIVYCVTSPKKDDRY	Decreased
O14686	369	RSVAEQHTPVCSRFSPPEPGD	Decreased
P85037	188	GAPALQLPKQCTFRFPSTAIK	Decreased
P85037	254	PTGTISVPNSCPASPRGAGSS	Decreased
P85037	439	PRSGGLQTPECLSREGSPIPH	Decreased
Q02224	2602	LKREAHKQVTCENSPKSPKVT	Decreased
Q5W0B1	458	SRSENEKKSECFSSPKTGFWD	Decreased
Q6P4F7	564	IMVEKSPATSCELTPSNLNNK	Decreased
Q6PGN9	178	PSNMKRESPTCNLFPASKSPA	Decreased
Q7Z2Z1	1626	KPEPTYVSPPCPRLSHSTPGK	Decreased
Q7Z2Z1	1838	TPPPSCAVRSCLSASALQALT	Decreased
Q99700	892	SQGVQTSSPACKQEKDDKEEK	Decreased
Q9H6F5	116	QPEYSPESPRCQPKPSEEAPK	Decreased
Q9NYZ3	45	FFGPFGHKERCIAASLELNNP	Decreased
Q9NYZ3	478	KLSRAQRPQSCTSVGRVTVHS	Decreased
Q9NYZ3	539	TMPRAVGSPLCVPARRRSSEP	Decreased
Q9Y3E2	126	ENSQLDTSPPCLGGNKKTLGT	Decreased
Q9Y3Z3	15	DSEQPSKRPRCDDSPRTPSNT	Decreased
Q9Y6Y0	274	HKQISSSSTGCLSSPNATVQS	Decreased
P30622	150	TPASRATSPLCTSTASMVSSS	Decreased
Q969V6	508	VKEEGPRAGSCCLSPGGRAEL	Decreased
Q9UJX6	221	RYYRLLQSPLCAGCSSDKQQC	Decreased
B8ZZF3	279	GPPHPKGPPRCSFSPRNSRHE	Decreased
O14524	371	ELREFCNSPDCSAWKTVSRIQ	Decreased
Q08499	258	DRAPSKRSPMCNQPSINKATI	Decreased
Q16513	118	VVSDPEDITDCPRTPDTPNND	Decreased
Q17R98	204	GKWLPNSTTTCSLSPDSAILK	Decreased
Q5UIP0	1187	LISSRKTSTECASSTENSFVV	Decreased
Q5UIP0	1619	EEDVSIKSPICEKQDESNTVI	Decreased
Q5UIP0	1692	RLHKRDSFDNCSLGESSKIGI	Decreased
Q92610	463	TKASDSSSPSCSSGPRVPKGA	Decreased
Q9BX63	125	PSERNGTSSTCQDSPEKTTLA	Decreased
Q53GL7	434	LEKAGPVSPGCVKLAGQEGLV	Decreased
Q9BTX1	468	RMAGIFDVNTCYGSPQSPQLI	Decreased
Q96L91	162	AGAPGPGLGLCSSSPTGGFVD	Decreased
Q9UPZ3	707	GNEESVDKTACECVRSPRESL	Decreased
Q9UPZ3	709	EESVDKTACECVRSPRESLDD	Decreased
Q14789	1151	VKETVVISPPCTGSSEHWKPE	Decreased
Q5M7Z0	62	GSSEDASTPQCVHTRLTGEGS	Decreased
Q5M7Z0	73	VHTRLTGEGSCPHSGDVHIQI	Decreased
O75179	2063	GGVSRNSPLDCGSASPNKVAS	Decreased
Q147X3	74	VAAKGHPCLRCPQPPQEQQQL	Decreased
Q147X3	195	RLLSSSLTADCSLRSPSGREV	Decreased
Q8IWC1	505	YKWSSSPENACGLPSPISTNR	Decreased
Q8N3F8	597	GSSGPQPAKPCSGATPTPLLL	Decreased
Q92667	147	GGEAKSIPLECPLSSPKGVLF	Decreased
Q92667	165	VLFSSKSAEVCKQDSPFSRVP	Decreased
Q9H6R7	472	KLIESLSPDFCHQNKGLLLTV	Decreased
Q9H6R7	507	KEIQSPLSSICDGSIALDAEP	Decreased
O95817	179	ERSQSPAASDCSSSSSSASLP	Decreased
O95817	373	EVKVPPAPVPCPPPSPGPSAV	Decreased
Q68DK7	74	GGSPAPSPAGCGGKGRGLLLP	Decreased
Q96MH2	80	RSPRTQSPGGCSAEAVLARKK	Decreased
Q9H0B6	441	YGEYGSWYKACKVDSPTVNTT	Decreased
O00750	151	SPGPGDIEGSCKKLSPPPLPP	Decreased
O15530	21	AVPIQSSVVLCSCPSPSMVRT	Decreased
O75925	481	EEEEPSAKRTCPSLSPTSPLN	Decreased
Q13322	146	PAIPNPFPELCGPGSPPVLTP	Decreased
Q5THK1	1988	LDELDGVKAACPCPQSSPPEQ	Decreased
Q5THK1	1990	ELDGVKAACPCPQSSPPEQKE	Decreased
Q76FK4	259	TQQQAAQKRTCDSITPSKSSP	Decreased
Q86W56	287	NDNKLTRQESCLGNSPPFEKE	Decreased
Q8N961	361	MHHMQGRHPLCPGASPARQAR	Decreased
Q96T23	404	DFDSPVKGPLCKSVTPTKEFL	Decreased
Q9HB58	283	SDKKGKKRKRCIWSTPKRRHK	Decreased
Q9NPG3	837	LQGPKASPTQCHRSLLQLVKT	Decreased
Q9UER7	664	SVHEKNGKKICTLPSPPSPLA	Decreased
Q04721	2085	VLTSALSPVICGPNRSFLSLK	Decreased
Q5SW79	967	KSFTSLYKDRCSTGSPSKDVT	Decreased
Q6XZF7	1434	PSNSESSPSRCPSDPDSTSQP	Decreased
P54132	318	IISASSSSSKCLSTLKDLDTS	Decreased
P54132	468	LPSNSVSPGDCLLTTTLGKTG	Decreased
A1L390	967	ERDGKSPTVPCLQEEAGEPLG	Decreased
Q86XL3	254	EDAEKFARGICDYFPSPSKTS	Decreased
Q8IZT6	441	KSEVSPRIPECQGSKSPKAIF	Decreased
Q9BUH8	529	GDGDRLGVQLCGTASSPEPEQ	Decreased
Q9H792	365	ETASSLSQKICNGGLSPGNPG	Decreased
Q9P270	165	VLDYPSPDVECAKKSLIHKLD	Decreased
Q9UJM3	268	NKPAIRISNCCIHRASPNSDE	Decreased
Q15398	811	CHLLDSPGLNCSNPFTQLERR	Decreased
Q5TAX3	204	VNIEAVGGEKCALQNSPRSQK	Decreased
Q5TAX3	852	PDPDKSTGTDCRSNLETESSH	Decreased
Q6PJ61	288	LPSGGGGRPGCAYPGSPGPGA	Decreased
Q9C0C9	406	RIMSCSPDTQCSRDHSMEDPD	Decreased
Q9C0C9	913	PSETPVLCQQCGGKPGVTFTS	Decreased
Q9UKK3	1499	SQSRTTPVDLCLLEESVGSLE	Decreased
O95425	671	TSAERKESDRCTSHSETPTVD	Decreased
Q7Z5J4	532	EDPLERSFLYCNQARGSPARV	Decreased
Q96P47	263	RKKQQLAIGPCKSLPNSPSHS	Decreased
Q96RK0	1420	PKRKMRRRSSCSSEPNTPKSA	Decreased
Q92547	1099	GQRTSLSRSGCNSASSTPDST	Decreased
Q9H8U3	118	VSLITPTKRSCGTDSQSENEA	Decreased
P30307	42	LLERDTSFTVCPDVPRTPVGK	Decreased
P42694	1770	RRISSSSVQPCSEEVSTPQDS	Decreased
P42694	1784	VSTPQDSLAQCKELQDHSNQS	Decreased
Q6P6C2	378	WRKSYESSEDCSEAAGSPARK	Decreased
Q9Y2U8	346	EAAAAEQGGGCDQVDSSPVPR	Decreased
Q9Y2K1	193	GNFPEPLFDVCKKSSVSKLST	Decreased
A0A0G2JPP5	496	RSIEGRRSEACPCQPDSGSPL	Decreased
A0A0G2JPP5	498	IEGRRSEACPCQPDSGSPLPA	Decreased
P51452	124	AQKNGRVLVHCREGYSRSPTL	Decreased
Q9Y6Q9	31	PCDTPGQGLTCSGEKRRREQE	Decreased
Q9HBL0	801	RSYSPYDYQPCLAGPNQDFHS	Decreased
Q15334	697	EANAQLAEQACPHDVEMTPVQ	Decreased
Q92538	1766	PPEIPSELGACDFEKPESPRA	Decreased
Q9Y4H2	233	ARTIGFVKLNCEQPSVTLQLM	Decreased
Q9Y4H2	613	ATFSGSAGRLCPSCPASSPKV	Decreased
Q9Y4H2	816	LPRSYKAPYTCGGDSDQYVLM	Decreased
Q13107	649	FGSSPLEPGACNGSRNSCEGE	Decreased
Q8IYW5	190	RKLSIDINNFCEGSISASPLN	Decreased
Q9UPN4	410	GLPAAGPGDRCLPTSDSSPEP	Decreased
Q8N6T3	351	RKSPSSDSWTCADTSTERRSS	Decreased
Q66K64	365	CRAHSEPLALCGETAPRDSPP	Decreased
Q99590	346	QRSPISDNSGCDAPGNSNPSL	Decreased
Q9P219	1973	SEGDGVPGQGCSEGLPAKSPG	Decreased
Q96HA1	307	SSPSSNAPDPCAKETVLSALK	Decreased
Q9H3Q1	313	TTRDSSSLSSCTSGILEERSP	Decreased
O60318	439	LSPSEVTAIQCKNIPDYLNDR	Decreased
O95400	234	RLAMRLKGLGCQTLGPHNPTP	Decreased
Q9BYW2	667	KVKNDQLRSFCPIELNINGSP	Decreased
Q96JM3	119	PPLPEHQKIPCNSAEPKSIPA	Decreased
Q96JM3	194	SPEPPKSVPVCESQKLAPVPS	Decreased
Q32NC0	175	TPTSGQSVSTCSSKNTSKTKK	Decreased
Q9Y2H0	800	SPAEPAQPGACRRDGYWFLKL	Decreased
Q86WB0	406	PLRKAKRARLCSSSSSDTSSR	Decreased
Q93100	76	PTTGLFPTKTCGGDQKAKIQD	Decreased
Q9BWT3	530	QSKRLSLDSSCLDSSRDTDNG	Decreased
Q96RG2	108	PSEPRGSVSCCSLLRGLSSGW	Decreased
O43379	826	SKDSLDPDPRCLLTNGKLPLW	Decreased
O43379	1029	FATSLPHFPGCAGPTEDELSL	Decreased
Q7Z6Z7	3385	CSSQSSSSGICTDFWDLLVKL	Decreased
O15231	466	GSEQLVRRESCGSSVLTDFEG	Decreased
O15381	192	KKDSFFLDLSCEKSNPKKPIT	Decreased
P16035	154	LNHRYQMGCECKITRCPMIPC	Decreased
Q15003	418	SLGDGDIRTMCPLLSMKPGEY	Decreased
Q12802	667	GDDKLCADSACQQNTVTSSGD	Decreased
Q12802	1426	NFLDVGLGRECTSKQGVLKRE	Decreased
Q63ZY3	412	VKKISITERSCDGAAGLPEVP	Decreased
Q9UPN9	754	STSSTGSRGSCGSSGRTAEKT	Decreased
Q9UGP4	401	PVMSTLPELSCKEGPLGWSSD	Decreased
Q13501	290	EKSSSQPSSCCSDPSKPGGNV	Decreased
Q9P206	880	GLHAAVRLKACSLAASEGLSS	Decreased
Q9H1H9	1699	NSKSLCRTGSCSELDACPSKI	Decreased
P15036	252	SRLSSVSVTYCSVSQDFPGSN	Decreased
Q8IZD2	815	KEPTENISGSCKKRWLKQALE	Decreased
Q12841	84	LNHCELHRDACLTGSKIQVDY	Decreased
Q96N21	479	SLFAGMELVACPRLVGAGAAA	Decreased
O95155	113	SQSMDIDGVSCEKSMSQVDVD	Decreased
O94763	443	DRRGVLRSISCEEATCSDTSE	Decreased
Q12789	544	SFPGAAEERACQSLASRDSLL	Decreased
Q12789	570	SEPNVSFVSHCADSNSGDIAV	Decreased
Q8NB46	1058	GCGALPHGASCPYSQERPGAI	Decreased
P21580	57	TLEMFRTCQFCPQFREIIHKA	Decreased
Q5T5Y3	1020	TVGEVVDVNECDLSIEKLNET	Decreased
Q32P28	591	DDSHPVHVDNCILNAETLVCV	Decreased
Q8TF76	219	EVSLDRASLPCSQEEATGGAK	Decreased
O15226	115	FSIQDGNSQYCDSSGFILTKD	Decreased
P17936	58	LAQCAPPPAVCAELVREPGCG	Decreased
P02765	230	NLLAEKQYGFCKATLSEKLGG	Decreased
Q96R06	1003	EAIRTLQRKICELQARLQAQE	Decreased
Q14C86	568	KPDKTLRFSLCSDNLEGISEG	Decreased
Q9HBM0	665	DNEISRTEYLCENSLEGKNKD	Decreased
A0JNW5	744	YAESQKEPQTCNQVSLNTSQS	Decreased
Q02952	684	DTSVSWEALICVGSSKKRARR	Decreased
Q7LBC6	295	RRRKSASDSGCDPASKKLKGD	Decreased
Q9HC57	83	LPPGACQAARCQADSECPRHR	Decreased
Q6P996	200	LCNQLGLPFPCLCRVPCNTVF	Decreased
Q06546	421	AAELNRLVTECEQKKLAKMQL	Decreased
Q8WUP2	373	CHVKRSAAGCCXXXXXXXXXX	Decreased
P23508	58	LLEKKLAKAQCEQSHLMREHE	Decreased
Q9BYX2	918	ASRRRAVSEGCASEDEVEGEA	Decreased
Q15021	596	TGNMVTGQTVCKNKPNMSDPE	Decreased
Q13185	177	FYEERLTWHSCPEDEAQXXXX	Decreased
Q9NS18	153	EGKLLPLVHQCYLKKSKRKEF	Decreased
Q9BRA0	17	TMLLREENGCCSRRQSSSSAG	Decreased
Q9BRX8	88	MAVRRPGCFLCREEAADLSSL	Decreased
P04080	3	XXXXXXXXMMCGAPSATQPAT	Decreased
Q99741	211	SGAPGTGKTACLSRILQDLKK	Unchanged
Q14432	43	ADPASPRDSGCRGCWGDLVLQ	Unchanged
E9PCH4	1611	PASLSSNLVACVPSKIVTQPQ	Unchanged
P05556	464	VEVILQYICECECQSEGIPES	Unchanged
Q5T5Y3	1164	LEPSGDPHGKCLFDSYRLHDE	Unchanged
Q9NZV1	203	LIEGYAPPGECCPLPSRCVCN	Unchanged
Q96L91	1326	LTKKYEHVLKCRLSNRQKALY	Unchanged
P21333	1122	LECLDNGDGTCSVSYVPTEPG	Unchanged
Q96RG2	1163	LERGKLFYTFCGTIEYCAPEV	Unchanged
Q13191	413	SDGQGCPFCRCEIKGTEPIIV	Unchanged
P13682	280	RIHTGQKPYVCSKCGKAFTQS	Unchanged
O60333	356	RYADRAKQIKCNAVINEDPNA	Unchanged
Q13322	389	LCAEDEQTRTCWMTAFRLLKY	Unchanged
Q9Y3Z3	80	ENEITGALLPCLDESRFENLG	Unchanged
Q76FK4	538	TPTGLRRGRQCIRPAEIVASL	Unchanged
Q7LBC6	1126	GKWGIKANCPCISRQNKSVLR	Unchanged
Q6XZF7	75	KEGERLFVCICEFTSQELDNL	Unchanged
P05556	16	IFWIGLISSVCCVFAQTDENR	Unchanged
Q53GL7	124	RASGLPVQPCCALASPRPDRA	Unchanged
Q8TF76	420	TSLSGSLLSECSNRPVMNRTS	Unchanged
Q8WYB5	291	NADNMLFCDSCDRGFHMECCD	Unchanged
Q04721	324	TCANRNGGYGCVCVNGWSGDD	Unchanged
P78559	40	GGFLKLSKPCCYIFPGGRGDS	Unchanged
P49023	585	EQNDKPYCQNCFLKLFCXXXX	Unchanged
Q92610	589	RIHVPASGYCCLECGDAFALE	Unchanged
Q15021	1292	IDEFEQKLRACHTRGLDGIKE	Unchanged
Q8IZD2	1786	QHQPSGTGPHCPLPVTGPHLQ	Unchanged
Q9Y616	425	SAKLFCLAGRCAATRAKLRPS	Unchanged
Q9H6S0	363	VNLFIRYFGSCPVIYIQGRPF	Unchanged
P05556	636	QGQTCEMCQTCLGVCAEHKEC	Unchanged
Q9P219	1821	DLLRASGPEACKQESPQKLGA	Unchanged
O75925	220	PQEDHFPPNLCVKVNTKPCSL	Unchanged
O75165	1456	LEVLQEAFSRCVAVLTRASKP	Unchanged
O60318	1569	SHCPHSLDLCCQTLIQYVEDG	Unchanged
Q9Y2F5	2253	SKSVPSAIVSCLEEVSALSTE	Unchanged
Q9C0C9	182	DCAVKLIGTNCIIYPVNSKDL	Unchanged
Q9NZV1	148	GKCECNTIRTCSNPFEFPSQD	Unchanged
Q96JM3	592	LQIDAIDDQKCDILVQEELLA	Unchanged
Q9BYW2	1766	ELIQNTHSQSCLKSFLERHGL	Unchanged
Q9H9G7	774	SHYHVLWDDNCFTADELQLLT	Unchanged
Q9UJX2	335	EIDKYRVETCCVIGNYYSLRS	Unchanged
Q7Z5J4	1688	KALSTSCLVCCLCQNPANFKD	Unchanged
Q12888	1933	DPSCPASVLKCAEALQLPVVS	Unchanged
P49792	581	QPALLVHWAECLQKTGSGLNS	Unchanged
Q8IWY9	567	GPCPPPTFPGCQGFFRDFILS	Unchanged
Q9H792	791	PETPQSGPKACSVEELYAIPP	Unchanged
Q9NZV1	357	DMFRMDNCRFCRCQGGVAICF	Unchanged
Q5TAX3	771	EQPVQCDEMDCTSQRCIIDNN	Unchanged
Q9NU22	4259	QWIILRNLLSCVQEIHSRLMG	Unchanged
Q5THK1	1526	LPLKKQPHRTCKKVSYQEQII	Unchanged
Q04721	1126	VEHLCQHSGVCINAGNTHYCQ	Unchanged
O15381	550	PLSEEQMQGLCIELNDFIVAL	Unchanged
Q9UPQ0	333	AESTSMFDMRCEEEAAVQPHS	Unchanged
Q6IQ26	147	FYEEVTSKQICSAMQTLYHMH	Unchanged
Q9H9G7	463	AIACFATQRQCREEILKGFTD	Unchanged
Q6XZF7	738	RAETLEDLKFCESNIESLNME	Unchanged
Q5T5Y3	947	KEYSQHNGEDCGDAVSKTEDF	Unchanged
P21580	539	TRTFNGICSTCFKRTTAEASS	Unchanged
O43379	279	TFCVSYSGLLCQFNEKRVLEK	Unchanged
Q04721	1137	INAGNTHYCQCPLGYTGSYCE	Unchanged
P30307	433	YMELCEPQSYCPMHHQDHKTE	Unchanged
Q9NZV1	371	GGVAICFTAQCGEINCERYYV	Unchanged
Q96N67	523	ISPAPENPHYCLTPELLQVKL	Unchanged
Q9BYX2	712	FSWQNPTIGYCQGLNRLAAIA	Unchanged
O43379	599	AGNRDIQMISCGADKSIYFRS	Unchanged
Q86YS7	225	RGNAVVGYLQCFDLEGESGLV	Unchanged
Q9C0D5	1186	KEGLSALSWACLKGHRAVVQY	Unchanged
P49454	2865	KEADEYLDKYCSLLISHEKLE	Unchanged
Q5VZ89	830	EVCYRVVMQLCGLWGHPVLAV	Unchanged
Q8WXE1	593	FQCVFQVLPKCLSPETPLPSV	Unchanged
Q04721	529	LCPPGFTGPVCQIDIDDCSST	Unchanged
Q9H2Y7	1131	EPSEHPDQVPCSLTRERRNSR	Unchanged
Q8WX93	504	PRSTAEPEEICTLVIAETFPE	Unchanged
O94915	128	RRDLAVDFIFCLVLVEVLKQI	Unchanged
Q6IQ26	1223	GKDGKFQMLVCLGARDHLLHH	Unchanged
O43187	276	HPNVLPVLGFCAARQFHSFIY	Unchanged
Q04721	503	LEINECQSNPCVNNGQCVDKV	Unchanged
Q8WX93	1156	VQEGKLCRMDCKVSGLPTPDL	Unchanged
Q32MZ4	441	VEEQAGTVASCPLGHSDDTVY	Unchanged
Q9HBL0	94	TPALEKICSICKAMDTWLNAD	Unchanged
P02765	9	XXMKSLVLLLCLAQLWGCHSA	Unchanged
P06756	502	SLPGTALKVSCFNVRFCLKAD	Unchanged
Q9C0D5	192	STASPSTDSPCSTLNSCVSKT	Unchanged
Q86XL3	702	GGPHSSRNGLCHPLNHSRTLA	Unchanged
Q8WYB5	269	VKALRWQCIECKTCSACRVQG	Unchanged
Q9H6S0	1211	SSADTEFSDECTTAERVLMKS	Unchanged
Q7Z2Z1	758	EEVTDLLRMVCLTEDSAYLAE	Unchanged
Q16543	183	KYLSDNVHLVCEETANYLVIW	Unchanged
Q13615	958	LQMYPTPNGHCANGEAGRSKD	Unchanged
O95239	1047	QSMDIEDLKYCSEHSVNEHED	Unchanged
Q5THK1	1033	NSLPCGSPKKCNLKGAFVKMS	Unchanged
O60293	1141	AQSKTMEVKPCPFRPYHSPLL	Unchanged
P16035	98	FIYTAPSSAVCGVSLDVGGKK	Unchanged
Q9H792	712	VAQKVQEFNNCLNRGQSSPQR	Unchanged
Q8N3F8	108	TYVSQYYNHFCSPGQAGVSPP	Unchanged
Q7Z6Z7	29	CRALIDKLKVCNDEQLLLELQ	Unchanged
P54132	878	PKKPKKVAFDCLEWIRKHHPY	Unchanged
Q8WYB5	771	KNILLRHSKKCGWFHPPANEI	Unchanged
Q7Z6Z7	4184	FSTEVQEFGVCEVRDLKPNGA	Unchanged
O14524	58	NVVMLQESQVCEKRASQQFCY	Unchanged
O00750	1261	SSRFHDFVDLCCQAYNLIRKH	Unchanged
P36941	72	CPPGTYVSAKCSRIRDTVCAT	Unchanged
Q8NB46	940	HLACSKGHEKCALMILAETQD	Unchanged
Q13107	110	AWNKLLNWYGCVEGQQPIVRK	Unchanged
Q8WUP2	214	YHAQCFTCRTCRRQLAGQSFY	Unchanged
Q8N122	1174	GADSCVTSLSCDSHRSLIVAG	Unchanged
Q9Y3S2	104	LAMVGAICDFCEAWVCHGRKC	Unchanged
P42858	202	ELAHLVRPQKCRPYLVNLLPC	Unchanged
Q15910	588	RECDPDLCLTCGAADHWDSKN	Unchanged
P05556	435	QFEISITSNKCPKKDSDSFKI	Unchanged
Q14789	1964	LESEMKNLKKCVSELEEEKQQ	Unchanged
Q9Y223	453	EERINLILQMCVEAAAEAVKL	Unchanged
O14686	66	QDCSGGPVRRCALCNCGEPSL	Unchanged
O75179	644	LMKAARAGHVCTVQFLISKGA	Unchanged
Q04721	1357	GQVKCRKGEQCVHTASGPRCF	Unchanged
E9PCH4	572	NGHLRLLNIACAAKAKWRQVV	Unchanged
E9PCH4	123	VLFCSETIARCWYILLSGSVL	Unchanged
Q96L91	1150	WGPHLVVVRSCNILKWELELK	Unchanged
Q8WYB5	1769	PPSSSQQLAQCSMAANFTPPM	Unchanged
Q9NVP2	99	AVGVTVVLITCTYHGQEFIRV	Unchanged
P05556	599	ACDCSLDTSTCEASNGQICNG	Unchanged
Q53GL7	907	ICAHGFNRSFCGRNATVYGKG	Unchanged
O75165	1864	GALIYLLDMFCNSTHPQVRAQ	Unchanged
Q5VZ89	1522	TADDSNLNTACPFCKSNFLPL	Unchanged
Q8TDB6	130	EGHIPNAVDSCLQKIFLTVTA	Unchanged
Q8N9M1	12	VMAALSLVAACWGRAAADESV	Unchanged
Q9C0H5	502	RKRKSRKPSLCQATSATPTEG	Unchanged
Q9NQW6	469	KQLETKQETHCQSTPLKKHQG	Unchanged
Q6ZMT1	62	FFLRSGSELKCPTEVLLTPPT	Unchanged
Q15021	1211	KQTESLVEKLCQRFRTSRTER	Unchanged
Q5W0B1	470	SSPKTGFWDCCSTSYAQNLDF	Unchanged
Q96L91	1194	EWAEPNSFHVCITSYTQFFRG	Unchanged
O94915	1117	CALKAMSAVLCCGPVADNVGL	Unchanged
P78527	3001	KDFWELASLDCYNHLAEWKSL	Unchanged
Q12888	101	DPVDSSNLDTCGSISQVIEQL	Unchanged
Q93100	348	YRTSLEDPNRCYYKPAEIKLF	Unchanged
Q9H2Y7	510	GPYISKLRSSCPHVLKGNKST	Unchanged
O75925	228	NLCVKVNTKPCSLPGYLPPTK	Unchanged
Q9H2Y7	1653	KNNKRLEIFECHGPRAVSCLA	Unchanged
Q92610	897	TQVGVFKCPECPLLFVQKPEL	Unchanged
Q7Z6Z7	2181	EKHARLQAVMCIISTIMESCP	Unchanged
Q15910	534	DHPRQPCDSSCPCVIAQNFCE	Unchanged
Q12802	73	DCCETVKVQLCASKEGLPVFV	Unchanged
Q96AP0	192	QGALVCLAESCLTLEGPCTAP	Unchanged
Q04721	1135	VCINAGNTHYCQCPLGYTGSY	Unchanged
Q9BVP2	234	KNAAPFRSEVCFGKEGLWKLL	Unchanged
O14686	1433	RCVECIVCEVCGQASDPSRLL	Unchanged
Q9Y6Y0	564	VAVLNGKLFVCGGFDGSHAIS	Unchanged
Q15910	580	QCPCYLAVRECDPDLCLTCGA	Unchanged
Q04721	734	CLSNPCIHGNCTGGLSGYKCL	Unchanged
Q12841	42	ANVFCGAGRECAVTEKGEPTC	Unchanged
Q8N3F8	167	GQTPSSTCAACQQHVHLVQRY	Unchanged
P54132	799	LARFVIDEAHCVSQWGHDFRQ	Unchanged
O00750	1054	LLVKGIVPRDCSYFNSNAVPL	Unchanged
Q13322	194	ILADMTARDLCQLLVYKSHCV	Unchanged
O14686	1501	WQNSYTHCGPCASLVTCPICH	Unchanged
B2RTY4	594	WHNIDYIDNTCCINLISKKPT	Unchanged
Q8N6T3	96	FLESQEDYDPCWSLQEKYNSR	Unchanged
Q12789	1520	IFTWRFPSTICTESFQFLDRM	Unchanged
Q96RG2	568	GGSDAGMCGLCQKAQLERMGV	Unchanged
O60318	1945	QLQLSEATGTCLGERLKHLER	Unchanged
Q99590	725	EMIPMECDSFCSDQNESEVEP	Unchanged
Q71RC2	623	EPRKLSYAEVCQKPPKEPSSV	Unchanged
O75165	1480	SVQVCGYISKCYSVAAQFEEC	Unchanged
Q9NQW6	260	SSSVKQEATFCSQRDGDASLN	Unchanged
Q04721	1333	SNMPDGFICRCPPGFSGARCQ	Unchanged
Q9NZV1	842	WDLDSCTHCYCLQGQTLCSTV	Unchanged
Q8IWY9	738	VLSQESEGKMCFLNKLLLLAV	Unchanged
Q9Y3E2	20	LVSMAGRVCLCQGSAGSGAIG	Unchanged
Q8IZT6	51	LSHFCRSPFLCFGDVLLGASR	Unchanged
Q96LT9	14	PEQPLAISRGCTSSSSLSPPR	Unchanged
P42858	1026	STTRALTFGCCEALCLLSTAF	Unchanged
Q7Z2Z1	1225	SVNSSPESPSCPAPPTSSTAQ	Unchanged
A0A0G2JPP5	224	PELGNLRRLVCLDVSENRLEE	Unchanged
Q9BX63	87	SEKAEVQLSCCCACHSKDFTN	Unchanged
Q9C0D5	813	IKRRDKTRMFCHPSFREWLVW	Unchanged
A0A0G2JPP5	864	PGPLRQRHVACLARSERGLGF	Unchanged
O43187	580	GREADSSSEACVGLEPPQDVT	Unchanged
Q15003	593	VGNSDLSPYPCHPPKTAQQNG	Unchanged
P46013	226	GELKSVPTTQCLDNSKKNESP	Unchanged
Q8WWM7	135	HFLTAVVGSTCDVKVKNGTTY	Unchanged
O14686	323	HSWKCKACRVCRACGAGSAEL	Unchanged
Q9HBM0	31	QDLGHTDFEICSSLSPKTEKC	Unchanged
Q9NZV1	187	ARCEVQFSPRCPEDSVLIEGY	Unchanged
P22830	294	VQKVMERLEYCNPYRLVWQSK	Unchanged
Q9NQW6	309	STTSITDAKSCEGQNPELLPK	Unchanged
Q02224	2626	SKKKQITPSQCKERNLQDPVP	Unchanged
P02765	16	LLLCLAQLWGCHSAPHGPGLI	Unchanged
P42694	575	EYIFLRLSRECCEELNLRPDC	Unchanged
Q147X3	255	RYFIHNWPQLCFLAMVGEECV	Unchanged
O75925	49	TKALHLLKAGCSPAVQMKIKE	Unchanged
Q2KHR3	1686	HHYKYHVYLICKDEISSVQKK	Unchanged
Q9Y6Q9	394	GQGIRPPMAGCNSSVGGMSMS	Unchanged
P78527	3837	AYLSDPRAPPCEYKDWLTKMS	Unchanged
P46013	27	GPHFPLSLSTCLFGRGIECDI	Unchanged
O95155	258	GSNPGTSPMFCSVASFGASSL	Unchanged
Q96R06	758	QDLAMKDELLCQLTQSNEEQA	Unchanged
P17936	51	EPCDARALAQCAPPPAVCAEL	Unchanged
P49792	1612	MFTKKEGQWDCSVCLVRNEAS	Unchanged
O95239	965	KEQQLLSTLKCQDEELEKMRE	Unchanged
Q9BYW2	1533	RLLMIECSSRCPNGDYCSNRR	Unchanged
P49585	73	TMEEASRGTPCERPVRVYADG	Unchanged
P49454	1233	KLQESEKEKECLQHELQTIRG	Unchanged
Q9H6U6	618	VVVESLYIISCYGTLVEHMME	Unchanged
Q9H0B6	334	AKQLSNLALLCQNQGKAEEVE	Unchanged
Q14432	167	LPLAVALLAACCGGEALVQIG	Unchanged
P42858	1300	VEEILGYLKSCFSREPMMATV	Unchanged
Q5THK1	1312	TCVEKNACKACHPHENSSDRH	Unchanged
Q5THK1	1755	ARLALGEALQCPSQPPKWTFS	Unchanged
Q13191	895	TSQDYDQLPSCSDGSQAPARP	Unchanged
Q92610	620	SVHIEVLCTLCSKTLLFFNKC	Unchanged
Q92576	1709	EKLCSAEKNSCVQQSDNLKVA	Unchanged
Q9C035	467	HGFLIYKFSHCSFSQPVFPYL	Unchanged
Q6KC79	2088	IKYGMTVVQHCVSCLGAVVNK	Unchanged
P30307	145	DRGHRKRDAMCSSSANKENDN	Unchanged
Q9P270	152	MQKSVSPLVWCRQVLDYPSPD	Unchanged
Q76FK4	1020	KEEGTPWNEDCGKEKPEEIQD	Unchanged
P21333	649	EAGEYAVHVLCNSEDIRLSPF	Unchanged
Q8WWM7	462	SAAPAPISASCPEPPIGSAVP	Unchanged
Q06546	388	LRYYYDGDMICKVQGKRFVYK	Unchanged
Q9UJX2	532	KCKLWDEASTCAQKCCAFNDT	Unchanged
Q92576	225	VSSSHSSVSSCLEMKDEDGLD	Unchanged
P40763	328	KSAFVVERQPCMPMHPDRPLV	Unchanged
P21333	796	AHEPTYFTVDCAEAGQGDVSI	Unchanged
Q04721	153	QWTDACLSHPCANGSTCTTVA	Unchanged
Q14432	371	LADPSLPPNVCTSLRAVSNLL	Unchanged
Q08499	71	PPPSPQPQPQCPLQPPPPPPL	Unchanged
Q9BX69	579	MFLGEAAIERCYFVLSSQARE	Unchanged
O14686	5525	DFEDDQHKIPCHCGAWNCRKW	Unchanged
Q9Y2K1	580	NERDHRRKHFCNLCGKGFYQR	Unchanged
P30622	1432	CEMFGHWATNCNDDETFXXXX	Unchanged
Q14C86	71	TSAEASPAECCQHAKILEDTQ	Unchanged
Q92610	988	LRNTGWTCQECQEWVPDRESY	Unchanged
Q9Y2F5	752	VFMKATKDGQCESQDPRIELT	Unchanged
Q96P47	834	AYARRAGSQECADILIQHGCP	Unchanged
Q15910	573	KAQCNTKQCPCYLAVRECDPD	Unchanged
Q12789	114	LENKDGIQGSCRYFKERKNIT	Unchanged
P21333	2476	IDGPSKVKMDCQECPEGYRVT	Unchanged
Q9H0C8	98	GSEELVEKKVCKASSVIFGLK	Unchanged
P35611	236	AIYAARPDVKCVVHIHTPAGA	Unchanged
Q76FK4	805	THIIFGSDSECETEETSTQEQ	Unchanged
P49792	3221	SVCRRITITECGQIXXXXXXX	Unchanged
Q8WX93	1255	VADGYPVRLECRVLGVPPPQI	Unchanged
P28290	878	HSVPNISGATCSAFASPFGCP	Unchanged
Q9NU22	3631	QAVMLIHQQLCLNFARSLWYQ	Unchanged
Q15070	47	TTRLLFPVAPCCCRPHYLFLA	Unchanged
Q9H2Y7	1238	LEANREISDSCPVYPVITARL	Unchanged
Q15003	309	MTDLKAPLQQCAEDRQICPSL	Unchanged
Q9NU22	449	QFFATRRLLSCGGNWYRPLNS	Unchanged
Q9UQ35	1029	EKSKDSLVQSCPGSLSLCAGV	Unchanged
B2RTY4	60	INKLHLDKTKCYVLAEVKEFG	Unchanged
O00750	1184	VENFIYSCAGCCVATYVLGIC	Unchanged
Q5THK1	362	PESRTISLENCGFEGGGLLKR	Unchanged
P06756	711	KTENQTRQVVCDLGNPMKAGT	Unchanged
Q8NB46	471	HYAAANGSYQCAVTLVTAGAG	Unchanged
Q53EP0	658	CCISTGGHSQCSESLPVRTLS	Unchanged
Q08J23	267	KEILFYDRILCDVPCSGDGTM	Unchanged
Q04721	1509	NSKTCKYDKYCADHFKDNHCD	Unchanged
Q7LBC6	1056	RKCGFGVCLDCYRLRKSRPRS	Unchanged
Q9UFC0	384	VRLLHVRAGFCCGVIRAHKKA	Unchanged
P49023	476	KDYFDMFAPKCGGCARAILEN	Unchanged
Q76FK4	172	KIIKYDPSKYCHNLKKIGEDF	Unchanged
Q9NZV1	648	CALITCPVPACGNPTIHPGQC	Unchanged
O15530	327	LVLDATKRLGCEEMEGYGPLK	Unchanged
Q8WXE1	777	DCEEAALDDLCAAETDVEDPE	Unchanged
Q08AF3	439	LGLQEKQGVICDALLISQNNT	Unchanged
P78527	1335	QEGERYNYSKCTVVVRIMEFT	Unchanged
Q04721	547	SSTPCLNGAKCIDHPNGYECQ	Unchanged
Q7Z6Z7	19	KKTPTEAPADCRALIDKLKVC	Unchanged
Q8IZT6	2805	QEWYKASGLACSQEAEYHSQS	Unchanged
Q92667	490	ILVEDATCVTCMSDSSQSVPL	Unchanged
Q8TCN5	257	MYRCLFCSYTCGQQRMLKTHA	Unchanged
Q8WYB5	240	KPEELLSCADCGSSGHPSCLK	Unchanged
Q12802	2142	SVVRRLGIPECILLVTQRITK	Unchanged
Q9H7N4	60	DLPNDKDGSRCHGLRWRRCRS	Unchanged
P49792	2710	EENTADNEKECIIVWEKKPTV	Unchanged
Q86YS7	751	QALNKNFNDLCENLLKSLYFK	Unchanged
Q96R06	822	VAHLELGQVECQLKTTLEVLR	Unchanged
Q9Y2H0	483	AELSDQYEAACESACSEAEST	Unchanged
Q9UPN9	966	QGLSPVDQRKCERLLLYLYCH	Unchanged
Q9C0C2	1324	NLGLRDLEVTCDPDSGGSQGL	Unchanged
Q14789	1055	EYSEKCVTSKCQEIEIYLKQT	Unchanged
Q9Y6Y0	134	YLLSRMDVTSCISYRNFASCM	Unchanged
Q9HB58	520	NAKNWKRNIRCEGMTLGELLK	Unchanged
Q92667	584	DRNSMDSVDSCCSLKKTESFQ	Unchanged
Q96R06	216	PPNPCSEQLHCSKESLSSRTE	Unchanged
Q13185	69	NTWEPEENLDCPELIEAFLNS	Unchanged
Q8N556	201	QPQMELPLQGCNITYIPKDSK	Unchanged
Q7Z2Z1	1332	KSPFRKSKIECPSPGELDQKE	Unchanged
Q96T23	920	DSCDSGYHTACLRPPLMIIPD	Unchanged
Q8N556	183	LCVIKDTKLLCYKSSKDQQPQ	Unchanged
Q9BYW2	714	GSELSPLVKACMLSSNGFQNI	Unchanged
Q12802	653	QSQKGKSSPICSTTGDDKLCA	Unchanged
Q9NQW6	234	NSVQEQPGTACLSKFSSASGA	Unchanged
Q86WB0	502	IFRQWESLCSCXXXXXXXXXX	Unchanged
P46087	515	TSKTGGYLVYCTCSITVEENE	Unchanged
Q92878	680	ITQLTDENQSCCPVCQRVFQT	Unchanged
Q8TF76	679	LNGKSSTIPSCGLQVSIIDYT	Unchanged
P23368	441	EEAYTLTEGRCLFASGSPFGP	Unchanged
Q9BZG1	40	KDFHPRVTCACQEHRTGTVGF	Unchanged
P30307	427	RDFFPEYMELCEPQSYCPMHH	Unchanged
Q96L91	2007	PVMDAKAQEWCDRIGRCKDIH	Unchanged
O14686	58	SPRLQETPQDCSGGPVRRCAL	Unchanged
Q8IZD2	453	TIAFDFDYGNCKYKVDCACLK	Unchanged
Q08AF3	489	VNKGGYTGRLCITPLVCVLNS	Unchanged
Q04721	482	LDKIGGFTCLCMPGFKGVHCE	Unchanged
Q8IZT6	2446	FVQRKYRATICAKHKLYQFLH	Unchanged
O14686	172	KAIFSGISQRCSHCTRLGASI	Unchanged
Q8WYB5	474	PRKKVSQKQSCTSHVLATGTT	Unchanged
Q08J23	235	VHQAKRLSSPCIMVVNHDASS	Unchanged
P49792	520	YQPLCLPLPVCKQLCTERQKS	Unchanged
Q13615	632	DNTVPLASRRCSDPSLNEKWQ	Unchanged
Q93100	575	IYRILGKTVVCYPIIFDLSDF	Unchanged
O43379	302	NLKVSLSSCLCVSQELIFCGC	Unchanged
Q92576	723	MWTPSKQCGFCKKPHGNRFMV	Unchanged
Q8WX93	1086	MAANPQGRISCTGRLMVQAVN	Unchanged
O43379	300	WINLKVSLSSCLCVSQELIFC	Unchanged
Q53EP0	501	VTLQWSKPEGCSPEEVITYTL	Unchanged
O43379	78	ITAQNSSGLTCDPGTGHVAYL	Unchanged
Q9UJX2	418	TYEILKMPFYCLYYYRRAHQL	Unchanged
Q9UKK3	450	SPVQNIVGILCRGLLLPKVVE	Unchanged
Q14789	1050	DKENKEYSEKCVTSKCQEIEI	Unchanged
Q12873	497	LPDIPNGEWLCPRCTCPVLKG	Unchanged
Q76FK4	1153	EARTTNLRMDCRKKHKDAKRK	Unchanged
Q7Z2W4	521	EICLDHLCKGCPLNGSCSKVH	Unchanged
P06756	565	MTISRGGLMQCEELIAYLRDE	Unchanged
Q92610	648	DHKSKGLVMQCSQLLVKPISA	Unchanged
Q9GZT9	21	PSPSERDRQYCELCGKMENLL	Unchanged
Q99640	391	ALWQALLALLCWLWHGLAHPA	Unchanged
P36941	58	KEYYEPQHRICCSRCPPGTYV	Unchanged
O60293	1601	SLAVEERIEACLPLYTNMIAL	Unchanged
Q8WYB5	1569	FQDCAETQEACRSLQNYTRAD	Unchanged
Q96L91	879	IAASTAREIECFWSNIEQVVE	Unchanged
Q9Y2K1	121	DCLEDIQDADCSSSKCSSSAS	Unchanged
Q7Z2W4	899	YVIEYTEDKACVISXXXXXXX	Unchanged
P49454	1998	TQELESHQSECLHCIQVAEAE	Unchanged
O14686	5226	YWSLRTNNRRCCYRCSIGENN	Unchanged
Q71RC2	199	GEKVRPSHKRCIVILREIPET	Unchanged
Q9C0C2	794	EGSTREWASRCGIGQEEMEAS	Unchanged
P42858	772	PQVRGATAILCGTLICSILSR	Unchanged
Q8IYW5	39	LPCNHTLCKPCFQSTVEKASL	Unchanged
O43187	481	AEALATAACLCLRRRNTSLQE	Unchanged
Q9UGP4	374	AVPGLGPKPGCTDLGTGPKLS	Unchanged
Q04721	1829	LDVNVRGPDGCTPLMLASLRG	Unchanged
O94915	2939	SLWPSDIFGSCEDDPVQTLLH	Unchanged
Q9Y2F5	2221	GIQLAAVYALCDLSPSNPAEI	Unchanged
Q8TCN5	671	RVHRQRQPYQCPICEHIADNS	Unchanged
Q9P206	109	TGPDEDNISFCSQTTSYVAES	Unchanged
O14686	780	LSPQPEEPCLCAVPEEPHLSP	Unchanged
Q5VZ89	763	IKTAHKLAKRCYTNPPQWAKC	Unchanged
Q9BYW2	1580	LPSNTFVLEYCGEVLDHKEFK	Unchanged
Q96N67	1097	RGFVFSLIKSCYKQVSSKLYS	Unchanged
Q8IX90	147	DLSDPPVASSCISEKSPRSPQ	Unchanged
Q6XZF7	1056	LYLQHIRESACVKVVAAVSMW	Unchanged
B2RTY4	1149	RKKIILLQSTCRGFRARQRFK	Unchanged
Q92610	588	SRIHVPASGYCCLECGDAFAL	Unchanged
Q9H2Y7	544	TLRKAKEVLQCHESLQNPLLS	Unchanged
Q9HBM0	76	TIKSWIFFSQCNKKDDLLHKL	Unchanged
Q96P47	611	QAQILASLQGCRSAKDKTRLG	Unchanged
Q9UFC0	483	RLDQPQKRRVCEVEFVFSEGS	Unchanged
O94763	44	REEQEKVVTNCQERIQHWKKV	Unchanged
P54132	1067	KHPDVSCDNCCKTKDYKTRDV	Unchanged
Q92538	1110	NQEAKRVALECIKQCDPEKMI	Unchanged
Q96HA1	28	ASVRDGRGRGCGGPARAVLLG	Unchanged
Q12802	2813	EVSAEGEEIFCXXXXXXXXXX	Unchanged
Q99741	65	PRKRLGDDNLCNTPHLPPCSP	Unchanged
Q6XZF7	1069	VVAAVSMWDVCMERGHRDLEQ	Unchanged
Q02952	1139	SIESSELVTTCQAETLAGVKS	Unchanged
Q6KC79	1841	AVELLGRFVLCRPQLAEQYYD	Unchanged
Q7Z6Z7	2721	DKENRDQSAQCTASKSNDSTE	Unchanged
